# Supplementary material for: Structural Analysis of the Novel Variants of SARS-CoV-2 and Forecasting in North America
Source: Viruses. 2021 May 17;13(5):930. doi: 10.3390/v13050930 (PMC8156069; doi:10.3390/v13050930)
Supplement: Supplementary file 1 [file viruses-13-00930-s001.zip]

Archive with 1 entries (1 files):
- viruses-1189296-SMv2.pdf
